# Supplementary material for: Cronos: A Machine Learning Pipeline for Description and Predictive Modeling of Microbial Communities Over Time
Source: Front Bioinform. 2022 Aug 9;2:866902. doi: 10.3389/fbinf.2022.866902 (PMC9580867; doi:10.3389/fbinf.2022.866902)
Supplement: Supplementary file 3 [file Datasheet2.ZIP]

Archive with 5 entries (5 files):
- Supplementary_Table_1.tab
- Supplementary_Table_2.tab
- Supplementary_Table_3.tab
- Supplementary_Table_4.tab
- Supplementary_Table_5.tab
