# Supplementary material for: Cronos: A Machine Learning Pipeline for Description and Predictive Modeling of Microbial Communities Over Time
Source: Front Bioinform. 2022 Aug 9;2:866902. doi: 10.3389/fbinf.2022.866902 (PMC9580867; doi:10.3389/fbinf.2022.866902)
Supplement: Supplementary file 3 [file Datasheet2.ZIP › Supplementary_Table_1.tab]

	Timepoint 1 cluster 1	Timepoint 1 cluster 2	Timepoint 24 cluster 1	Timepoint 24 cluster 2	Timepoint 12 cluster 1	Timepoint 12 cluster 2	Timepoint 12 cluster 3	Timepoint 3 cluster 1	Timepoint 3 cluster 2	Timepoint 3 cluster 3	Timepoint 5 cluster 1	Timepoint 5 cluster 2	Timepoint 7 cluster 1	Timepoint 7 cluster 2	Timepoint 9 cluster 1	Timepoint 9 cluster 2	Timepoint 9 cluster 3	Timepoint MM cluster 1	Timepoint MM cluster 2	Timepoint MM cluster 3
Oscillospiraceae	0.000117750956726523	0	0.0145541352225474	0.0183560534485086	0.00247570712384725	0.00861926073263716	0.00492252615092018	0.000171350239890336	0.000179136561772258	0.00875961216984286	5.86097761106553e-05	0.0315857834455071	0	0.0239903017928922	0.000129710097931124	0.0252132599071375	0.00797495274102079	0.0566614320275031	0.0281248887464844	0.0557984849417996
Acidaminococcaceae	0	0	0	0	0	0.01878556826344	0	0	0	0	0	0	0	0	0	0	0	0.0168923220576376	0.00156644949980419	0
Ruminococcaceae	5.88754783632617e-05	0.000317460317460317	0.271831202833821	0.303954649750304	0.00309463390480906	0.169898889441406	0.138110421211613	0.000114233493260224	5.97121872574192e-05	0	0.000117219552221311	0.00053134962805526	0.000108737019518295	0.00108466790021055	0.000583695440690058	0.00890832523485585	5.90737240075614e-05	0.134629260218157	0.0833422336145822	0.251524296360165
V4	0	0	0.0066995225627599	0	0	0.00486214707994917	5.59377971695475e-05	0	0	0	0	0	0	0	0	0	0	0.0169772080981283	0.0122111858734736	0.0249122374822935
Veillonellaceae	0.000647630261995879	0.108698412698413	0.00893269675034653	0.00850317181805912	0.0419013430711147	0.00154704679816564	0.00732785142921072	0.000171350239890336	0.0331999761151251	0.0307589434971581	0.001699683507209	0.0491203211713307	0.0110911759908661	0.0420468321316914	0.0253583241455347	0.0529640427599611	0.0202622873345936	0.0010186324858877	0.0491295524938588	0.0191537845661144
Butyricicoccaceae	5.88754783632617e-05	0	0.00454335438164177	0.000404912943717101	0	5.52516713630587e-05	0	0	0	0	0	0	0	0	0	0	0	0.000933746445397054	0.00480615187439923	0.00766767259961816
Bacteroidaceae	0.000117750956726523	0	0.18589249961497	0.345660682953165	0.000185678034288544	0.275871595115752	0.055993734966717	0	0.000119424374514838	0.115078569040455	0.000351658656663932	0.0893848152084071	0.00043494807807318	0.096025011165699	0.000129710097931124	0.263740416801641	0.000590737240075614	0.385552395908493	0.0322902203709637	0.166810371374022
Eubacterium.coprostanoligenes.group	0	0	0.00485137840751579	0	0	0.0195038399911597	0	0	0	6.68672684720829e-05	0	0	0	0	0.000129710097931124	5.39898499082173e-05	0	0.00161283476932219	0.0140624443732422	0.0247582681529839
Erysipelotrichaceae	0	0	0	0.000809825887434202	0.000433248746673269	0.00088402674180894	0.00302064104715556	0.000114233493260224	0	0.00916081578067536	0	0.0116896918172157	0	0.0112295029668857	6.4855048965562e-05	0.0110139293812763	0.00271739130434783	0.000127329060735962	0	0.000307938658619203
Tannerellaceae	0	0	0.0126289850608347	0.11027129167229	0	0.0196695950052489	0.0665100408345919	0	0	0	0	0	0.000108737019518295	0	6.4855048965562e-05	0.023107655760717	5.90737240075614e-05	0.018929587029413	0.00704902274911887	0.0109934101127055
Erysipelatoclostridiaceae	0	0	7.70060064685045e-05	0.000404912943717101	0.000371356068577087	0.001878556826344	0.00240532527829054	0.000114233493260224	0	0.0115011701771983	0	0.00867871059156925	5.43685097591475e-05	0.00242455177694124	0	0.00890832523485585	0.00519848771266541	0.00462628920673995	0.000249207874968849	0.0037876455010162
Prevotellaceae	0	0	0	0.000269941962478067	0	0	0	0	0	0	0	0	0	0	0.000129710097931124	0	0	4.24430202453207e-05	0.63384242942077	0
Lachnospiraceae	0.000294377391816309	0.000761904761904762	0.311797320190975	0.0697799973005804	0.0738998576468404	0.318415382065307	0.420820048106506	0.00171350239890336	0.00107481937063355	0.241390839184219	0.000410268432774587	0.278663360491203	0.000489316587832327	0.308300899636317	0.0233478176276023	0.289277615808228	0.601843100189036	0.270234709901957	0.0942005767382249	0.314005050194001
Eubacteriaceae	0	0	0	0	0	0.00154704679816564	0	0	0	0	0	0	0	0	0	0	0	0	0	0
Gemellaceae	0.000294377391816309	6.34920634920635e-05	0	0	0	5.52516713630587e-05	0	0.000514050719671008	0	6.68672684720829e-05	0	0.000177116542685087	0.000489316587832327	0	0	0	0	4.24430202453207e-05	3.56011249955499e-05	0
Paenibacillaceae	0	0	0	0	0	0	0	0	0	0	0	0	0	0	6.4855048965562e-05	0.000107979699816435	0	0	0	0
UCG.010	0	0	0	0	0	0	0	0	0	0	0	0	0	0	0	0	0	8.48860404906413e-05	7.12022499910997e-05	0.000307938658619203
Rikenellaceae	0	0	0.0162482673648545	0.0309083547037387	0	0.00944803580308304	0.00206969849527326	0	0	0	0	0	5.43685097591475e-05	0	0	0	0	0.0205424217987352	0.00793905087400762	0.0188150520416333
Marinifilaceae	0	0	0.0050053904204528	0	0	0.00574617382175811	0	0	0	0	0	0	0	0	0	0	0	0.00602690887483553	0.0010680337498665	0.0037876455010162
Monoglobaceae	0	0	0.00300323425227168	0	0	0	0.00609721989148067	0	0	0	0	0	0	0	0	0	0	0.00165527778956751	0.00156644949980419	0.00209398287861058
Christensenellaceae	0	6.34920634920635e-05	0.00600646850454335	0	0	0	0	0	0	0	0	0	0	0	0	0	0	0.00725775646194983	0.00181565737477304	0.047915255281148
Dysgonomonadaceae	0	0	0	0	0	0	0	0	0	0	0	0	0	0	0	0	0	0	0	0
Atopobiaceae	0	0	0	0	6.18926780961812e-05	0.000110503342726117	0	0	0	0	0	0	0.000543685097591475	6.38039941300325e-05	0	0	0	0	0.000213606749973299	0
Actinomycetaceae	0	0.000317460317460317	0	0	0.000928390171442718	5.52516713630587e-05	0.000111875594339095	0	0.000179136561772258	0.000267469073888332	0.000293048880553276	0.000236155390246782	0.000924264665905508	0.000191411982390098	0.000194565146896686	0.000215959399632869	0.000118147448015123	0	3.56011249955499e-05	0.000153969329309602
Bifidobacteriaceae	0.982101854577568	0.410222222222222	0.0756198983520715	0.0595222027264138	0.792350064987312	0.0955301397867285	0.252950718800694	0.955163353895362	0.637248462411178	0.409027081243731	0.949712812097058	0.454126815444563	0.916979285597782	0.439035283608754	0.922173941241326	0.251754670122017	0.304761342155009	0.00539026357115572	0.00576738224927908	0.0106238837223625
vadinBE97	0	0	0	0	0	0	0	0	0	0	0	0	0	0	0	0	0	0	0	0
Desulfovibrionaceae	0	0	0.000539042045279532	0	0	0.00127078844135035	0	5.7116746630112e-05	0	0	0	0	0	0	0	0	0	0.000933746445397054	0.0010680337498665	0.00120096076861489
Lactobacillaceae	0	0	0.000924072077622054	0	0.0158445255926224	0	0	0	0	0	0.000410268432774587	0	0	0	0.000129710097931124	0	0	0	3.56011249955499e-05	0
Muribaculaceae	0	0	0.0185584475589096	0	0	0	0	0	0	0	0	0	0	0	0	0	0	0	0	3.07938658619203e-05
Clostridiaceae	0	0.013015873015873	0.0068535345756969	0	0.00247570712384725	0.000165755014089176	0.0160541477876601	5.7116746630112e-05	0.102943810831791	0.0019391507856904	0.00398546477552456	0.0112173810367222	0.04017832871201	0.0199706501627002	0.000518840391724496	0.00140373609761365	0.0163634215500945	0.000254658121471924	0.000142404499982199	0.000431114122066884
Victivallaceae	0	0	0	0	0	0	0	0	0	0	0	0	0	0	0	0	0	0.000127329060735962	0	0
Peptoniphilus	0	0	0	0	0	0	0	0	0	6.68672684720829e-05	0	0	0	0	0	5.39898499082173e-05	5.90737240075614e-05	0	0	0
Selenomonadaceae	0	0	0	0	0	0	0	0	0	0	0	0	0	0	0	0	5.90737240075614e-05	0	0	0
Peptococcaceae	0	0	0	0	0	0	0	0	0	0	0	0	0	0	0	0	0	0	0	0
Elusimicrobiaceae	0	0	0	0	0	0	0	0	0	0	0	0	0	0	0	0	0	0	0	0
Streptococcaceae	0.00794818957904033	0.260952380952381	0.000539042045279532	0.000269941962478067	0.00111406820573126	0.000221006685452235	0.00285282765564692	0.0110806488462417	0.0304532155012838	0.00153794717485791	0.00345797679052866	0.00696658401228008	0.0109280704615886	0.00165890384738085	0.00103768078344899	0.00880034553503941	0.00041351606805293	0.000848860404906413	0.00149524724981309	0.000923815975857609
Ruminiclostridium	0	0	0	0	0	0	0	0	0	0	0	0	0	0	0	0	0	0	0	0
Peptostreptococcaceae	0	0.010031746031746	0.00300323425227168	0.00188959373734647	0.00154731695240453	0.0130393944416819	0.0034122056273424	0	0.0460978085627277	0.0268806419257773	0.000761927089438518	0.0154681780611642	0.000543685097591475	0.0187583742742296	6.4855048965562e-05	0.0332037576935536	0.0113421550094518	0.0012308475871143	0.000854426999893197	0.00178604421999138
Campylobacteraceae	0	0	0	0	0	0	0	0	0	0	0	0	0	0	0	0	0	0	0	0
Pasteurellaceae	0.000765381218722402	0.000507936507936508	0.000924072077622054	0.000134970981239034	0.000123785356192362	0.000497265042267529	0.00206969849527326	0.000114233493260224	0.000179136561772258	0	0.000527487984995897	0.000177116542685087	0.00250095144892079	6.38039941300325e-05	0	0	0	0.00730019948219515	0.000712022499910997	0
Propionibacteriaceae	0	0	0	0	0	0	0	0	0	0	0	0	0	0	0	0	0	0	0	0
Micrococcaceae	0.000529879305269355	0.000507936507936508	0	0	0	0	0	0.000742517706191455	0.000955394996118708	6.68672684720829e-05	5.86097761106553e-05	0	0.000271842548795737	6.38039941300325e-05	6.4855048965562e-05	0	0	0	0	0
Eggerthellaceae	0	6.34920634920635e-05	0.00269521022639766	0.00148468079362937	0.00439438014482887	0.00138129178407647	0.00190188510376461	0	0	0.00381143430290873	0.003399367014418	0	5.43685097591475e-05	0	0.00097282573448343	5.39898499082173e-05	0.00649810964083176	0.00157039174907686	0.000818825874897647	0.000708258914824167
Barnesiellaceae	0	0	0.017403357461882	0.00863814279929815	0	0	0	0	0	0	0	0	0	0	0	0	0	0.00751241458342176	0.000854426999893197	0.00822196218513272
Acholeplasmataceae	0	0	0	0	0	0	0	0	0	0	0	0	0	0	0	0	0	0	0	0
Sutterellaceae	0	0	0.00785461265978746	0.00971791064921042	0.000804604815250356	0.00613293552129952	0	0	0	0	0	0	0	0	6.4855048965562e-05	0.00215959399632869	0	0.0286914816858368	0.0111075509986116	0.0139804151013118
Enterococcaceae	5.88754783632617e-05	0.0709206349206349	0	0	0.0141115306059293	0	0.000503440174525927	0	0.104735176449513	0.00835840855901037	0.0192240065642949	0.00472310780493565	0.00135921274397869	0.00586996745996299	0.00713405538621182	0.000971817298347911	0.00360349716446125	8.48860404906413e-05	7.12022499910997e-05	0
Coriobacteriales.Incertae.Sedis	0	0	0	0	0	0	0	0	0	0	0	0	0	0	0	0	0	0.000212215101226603	0	0.000215557061033442
Akkermansiaceae	0	0	0.00223317418758663	0.0283439060601971	0	0	5.59377971695475e-05	0	0	0	0	0	0	6.38039941300325e-05	0	0	0	4.24430202453207e-05	0	0.00357208843998276
Enterobacteriaceae	0.00164851339417133	0.12152380952381	0	0.000674854906195168	0.0437581234140001	0.00104978175589812	0.0120825641886223	0.0291866575279872	0.0404848629605302	0.130591775325978	0.0155315906693236	0.0366040854882513	0.0119067036372533	0.0289670133350348	0.0176405733186329	0.00588489363999568	0.0159499054820416	0	0.00010680337498665	6.15877317238406e-05
Puniceicoccaceae	0	0	0	0	0	0	0	0	0	0	0	0	0	0	0	0	0	0	0	0
Fusobacteriaceae	0	6.34920634920635e-05	0	0	0	0	0	0	0	0	0	0	0	0	0	0	5.90737240075614e-05	0.000127329060735962	0	0
Finegoldia	0	0.000507936507936508	0	0	6.18926780961812e-05	0	0	0	0.000179136561772258	0	0	0	0	0	0	0.000701868048806824	0.00200850661625709	0	0	0
Coriobacteriaceae	0	0	0.0107808409055906	0	6.18926780961812e-05	0.0237582186861153	0	5.7116746630112e-05	0	6.68672684720829e-05	0	0.000649427323178652	0	0	0	0.0113918583306338	0	0.0014430626883409	0.00331090462458614	0.00498860626963109
Staphylococcaceae	0.00512216661760377	0.0013968253968254	0	0	0	0	0.00067125356603457	0.000114233493260224	0.00191078999223742	0.000534938147776663	0	0	0.000108737019518295	0.000191411982390098	0	5.39898499082173e-05	0	0	0	3.07938658619203e-05
Leuconostocaceae	0	0	0	0	0	0	0	0	0	0	0	0	0	0	0	5.39898499082173e-05	0	0	0	0
Anaerovoracaceae	0	0	0	0	0	0	0	0	0	0	0	0	0	0	0	0	0	0.000381987182207886	0	0.000431114122066884
Succinivibrionaceae	0	0	0	0	0	0	0	0	0	0	0	0	0	0	0	0	0	0	0	0
Corynebacteriaceae	0.000235501913453047	0	0	0	0	0	0	0.000514050719671008	0	0	0	0	0	0	0	0	0	0	3.56011249955499e-05	0
Comamonadaceae	0	0	0	0	0	0	0	0	0	0	0	0	0	0	0	0	0	0	0	0
Morganellaceae	0	0	0	0	0	0	0	0	0	0	0	0	0	0	0	0	0	0	0	0
Neisseriaceae	0	0	0	0	0	0	0	0	0	0	0	0	0	0	0	0	5.90737240075614e-05	0	0	0
Hafniaceae	0	6.34920634920635e-05	0	0	0	0	0	0	0	6.68672684720829e-05	0	0	0.00086989615614636	0	0	0	0	0	0	0
