# Supplementary material for: Cronos: A Machine Learning Pipeline for Description and Predictive Modeling of Microbial Communities Over Time
Source: Front Bioinform. 2022 Aug 9;2:866902. doi: 10.3389/fbinf.2022.866902 (PMC9580867; doi:10.3389/fbinf.2022.866902)
Supplement: Supplementary file 3 [file Datasheet2.ZIP › Supplementary_Table_3.tab]

	24	12	9	7	5	3
	Maximum Accuracy for Timepoint 24 from Timepoint 12	Maximum Accuracy for Timepoint 12 from Timepoint 9	Maximum Accuracy for Timepoint 9 from Timepoint 7	Maximum Accuracy for Timepoint 7 from Timepoint 5	Maximum Accuracy for Timepoint 5 from Timepoint 3	Maximum Accuracy for Timepoint 3 from Timepoint 1
maxaccuracies	100	75	75	87.5	90	66.6666666666667
metadata	Null	Diet	All	Delivery	Diet	Delivery
	50	33.3333333333333	33.3333333333333	50	50	33.3333333333333
